# Supplementary material for: Production and Characterization of Potentially Symbiotic Acerola Ice Cream with Partially Hydrolyzed Guar Gum and Added Lacticaseibacillus rhamnosus GG
Source: Foods. 2026 Jun 17;15(12):2186. doi: 10.3390/foods15122186 (PMC13298192; doi:10.3390/foods15122186)
Supplement: Supplementary file 1 [file foods-15-02186-s001.zip]

Archive with 1 entries (1 files):
- foods-4288893-supplementary.pdf
